# Supplementary material for: Genomic Characterization of Carbapenemase-Producing Enterobacter hormaechei, Serratia marcescens, Citrobacter freundii, Providencia stuartii, and Morganella morganii Clinical Isolates from Bulgaria
Source: Antibiotics (Basel). 2024 May 16;13(5):455. doi: 10.3390/antibiotics13050455 (PMC11117914; doi:10.3390/antibiotics13050455)
Supplement: Supplementary file 1 [file antibiotics-13-00455-s001.zip]

Archive with 1 entries (1 files):
- antibiotics-3006186-supplementary.xlsx
