# Supplementary material for: Genomic Characterization of Carbapenemase-Producing Enterobacter hormaechei, Serratia marcescens, Citrobacter freundii, Providencia stuartii, and Morganella morganii Clinical Isolates from Bulgaria
Source: Antibiotics (Basel). 2024 May 16;13(5):455. doi: 10.3390/antibiotics13050455 (PMC11117914; doi:10.3390/antibiotics13050455)
Supplement: Supplementary file 1 [file antibiotics-13-00455-s001.zip › antibiotics-3006186-supplementary.xlsx]

## Sheet: Table S1. MIC distributions
Table S1. MIC distributions for carbapenemase-positive ESCPM isolates
bla gene(s)	No. of isolates	Antibiotic (range tested, mg/L)	EUCAST breakpoints ≤S/>R	Number of isolates with indicated MIC (mg/L)										%S
				0.25	0.5	1	2	4	8	16	32	64	128
VIM	17	Imipenem (1-8)	≤2/>4					1	16b					0
		Meropenem (0.125-128)	≤2/>8				2			8	4	2	1	12
		Piperacillin-tazobactam (4/4-64/4)	≤8/>8							7	2	8b		0
		Ceftazidime (1-128)	≤1/>4							8	1	1	7b	0
		Ceftazidime-avibactam (1/4-16/4)	≤8/>8							17b				0
		Aztreonam (1-4)	≤1/>4			4a	3	2	8b					24
		Amikacin (4-32)	≤8/>8					2a	6	1	8c			47
		Gentamicin (2-4)	≤2/>2				4a	13b						24
		Ciprofloxacin (0.25-2)	≤0.25/>0.5				17b							0
		Colistin (1-8)	≤2/>2			1a			16c					6
		Tigecycline (0.25-4)	≤0.5/>0.5	1a		8	2	6						6
		Fosfomycin (16-64)	≤32/>32							5a	5	7b		59
		Trimethoprim-sulfamethoxazole (1/19-4/76)	≤2/>4				1	16c						6
NDM	10	Imipenem (1-8)	≤2/>4						10b					0
		Meropenem (0.125-128)	≤2/>8				2			3	3	1	1	20
		Piperacillin-tazobactam (4/4-64/4)	≤8/>8									10b		0
		Ceftazidime (1-128)	≤1/>4										10b	0
		Ceftazidime-avibactam (1/4-16/4)	≤8/>8							10c				0
		Aztreonam (1-4)	≤1/>4						10b					0
		Amikacin (4-32)	≤8/>8						1					10
		Gentamicin (2-4)	≤2/>2				1a	9b						10
		Ciprofloxacin (0.25-2)	≤0.25/>0.5			1	9c				9c			0
		Colistin (1-8)	≤2/>2			5a			5c					50
		Tigecycline (0.25-4)	≤0.5/>0.5	4a	1	4	1							50
		Fosfomycin (16-64)	≤32/>32							8a		2b		80
		Trimethoprim-sulfamethoxazole (1/19-4/76)	≤2/>4			1a		9c						10
OXA-48-like	7	Imipenem (1-8)	≤2/>4				5	1	1					71
		Meropenem (0.125-128)	≤2/>8				4	3						57
		Piperacillin-tazobactam (4/4-64/4)	≤8/>8									7c		0
		Ceftazidime (1-128)	≤1/>4							1			6b	0
		Ceftazidime-avibactam (1/4-16/4)	≤8/>8			7a								100
		Aztreonam (1-4)	≤1/>4						7b					0
		Amikacin (4-32)	≤8/>8					4a	2		1c			86
		Gentamicin (2-4)	≤2/>2				2a	5b						29
		Ciprofloxacin (0.25-2)	≤0.25/>0.5				7c							0
		Colistin (1-8)	≤2/>2			6a			1c					86
		Tigecycline (0.25-4)	≤0.5/>0.5	3a	3		1							86
		Fosfomycin (16-64)	≤32/>32							2a		5b		29
		Trimethoprim-sulfamethoxazole (1/19-4/76)	≤2/>4			2a		5b						29
NDM + VIM	2	Imipenem (1-8)	≤2/>4						2c					0
		Meropenem (0.125-128)	≤2/>8								1	1		0
		Piperacillin-tazobactam (4/4-64/4)	≤8/>8									2c		0
		Ceftazidime (1-128)	≤1/>4										2c	0
		Ceftazidime-avibactam (1/4-16/4)	≤8/>8							2c				0
		Aztreonam (1-4)	≤1/>4				1	1						0
		Amikacin (4-32)	≤8/>8								2c			0
		Gentamicin (2-4)	≤2/>2					2b						0
		Ciprofloxacin (0.25-2)	≤0.25/>0.5				2c							0
		Colistin (1-8)	≤2/>2						2c					0
		Tigecycline (0.25-4)	≤0.5/>0.5					2						0
		Fosfomycin (16-64)	≤32/>32							2a				100
		Trimethoprim-sulfamethoxazole (1/19-4/76)	≤2/>4					2c						0
S, susceptible; R, resistant.
Numbers of isolates in bold are susceptible and those in italics are intermediate (susceptible, increased exposure).
a MIC less than or equal to indicated value.
b MIC greater than or equal to indicated value.
c MIC greater than indicated value.

## Sheet: Table S2. Isolation Sources
Table S2. Sources of the 36 carbapenemase-producing ESCPM isolates
Species	urines	tissue and fluid	respiratory	blood cultures	Total
S. marcescens	12		2		14
P. stuartii	1	6		1	8
C. freundii	5			1	6
E. hormaechei	4	1	1		6
M. morganii		2			2
Total	22	9	3	2	36

## Sheet: Table S3. Isolation Year
Table S3. Distribution of 36 carbapenemase producers according to year of isolation
Species	2014	2015	2016	2017	2018	2019	2020	2021	2023	Total
S. marcescens	1	1	1	1	7	1	2			14
P. stuartii				1		5	2			8
C. freundii	2				1			3		6
E. hormaechei					3		3			6
M. morganii					1				1	2
Total	3	1	1	2	12	6	7	3	1	36

## Sheet: Table S4. Hospitals
Table S4. Distribution of 36 carbapenemase producers according to submitting hospital
Species	Hospital							Total
	A	B	C	D	E	F	G
S. marcescens	6	4	3	1				14
P. stuartii	3	4				1		8
C. freundii	4	1	1					6
E. hormaechei	3		1		1		1	6
M. morganii	2							2
Total	18	9	5	1	1	1	1	36

## Sheet: Table S5. Carb mPCR
Table S5. Carbapenemase PCR components and protocol
Multiplex PCR protocol
Reagent	Stock conc	Reaction conc	Vol per 1 react [µl]	Vol for 10 reactions PCR [µl]
PCR buffer 10x	10	1	2	20		PCR setup program				Forward primer	Sequence (5'->3')	Reverse primer	Sequence (5'->3')	Size [bp]	Reference
dNTP mix [mM]	10	0.25	0.5	5		Cycles	Temperature	Time		OXA-48-F	GACCCACCAGCCAATCTTAG	OXA-48-R	AAATCACAGGGCGTAGTTGTG	543-555	Gröbner et al. 2009
DHS Taq [U/ µl]	5	0.05	0.2	2			95C	4 min		KPC-F	TCTGGACCGCTGGGAGCTGG	KPC-R	TGCCCGTTGACGCCCAATCC	399	Cole et al. 2009
DMSO [%]	100	2	0.4	4		10x Touch-Down	95C	20 s		GES-F	GACAATGG GCTACTAACCTCTTA	GES-R	CGTAATCTCTCTCCTGGGCTTTAA	378	Poirel et al. 2006
EVA Green [X]	20	1	1	10			64-55C-TD	35 s		IMP-F	TTGACACTCCATTTACTGCTA	IMP-R	TCATTTGTTAATTCAGATGCATA	172	Goudarzi et al. 2019
OXA-48 [µM]	10	0.3	0.6	6			70C	40 s		VIM-F	GAGTTGCTTTTGATTGATACAG	VIM-R	TCGATGAGAGTCCTTCTAGA	247	Goudarzi et al. 2019
KPC [µM]	10	0.16	0.32	3.2		21x	97C	10 s		GIM-F	TCAATTAGCTCTTGGGCTGAC	GIM-R	CGGAACGACCATTTGAATGG	72	Mendes et al. 2007
GES [µM]	10	0.25	0.5	5			54C	25 s		SIM-F	GTACAAGGGATTCGGCATCG	SIM-R	TGGCCTGTTCCCATGTGAG	569	Mendes et al. 2007
IMP [µM]	10	0.4	0.8	8			70C	50 s		SPM-F	CTAAATCGAGAGCCCTGCTTG	SPM-R	CCTTTTCCGCGACCTTGATC	798	Mendes et al. 2007
VIM [µM]	10	0.2	0.4	4		Final elongation	72C	3 min		NDM-F	AACACAGCCTGACTTTCG	NDM-R	TGATATTGTCACTGGTGTGG	111	Goudarzi et al. 2019
GIM [µM]	10	0.125	0.25	2.5		Melting	72-96C
SIM [µM]	10	0.125	0.25	2.5
SPM [µM]	10	0.3	0.6	6
NDM [µM]	10	0.225	0.45	4.5
sample DNA, ng/µl	5÷15		2	20
molecular grade Water			9.73	97.3
Reaction volume:			20	200

## Sheet: Table S6. OXA mPCR
Table S6. OXA PCR components and protocol
Multiplex PCR protocol
Reagent	Stock conc	Reaction conc	Vol per 1 react [µl]	Vol for 10 reactions PCR [µl]
PCR buffer [X]	10	1	2	20		PCR setup program				Forward primer	Sequence (5'->3')	Reverse primer	Sequence (5'->3')	Size [bp]	Reference
dNTP [mM]	10	0.275	0.55	5.5		Cycles	Temperature	Time		OXA-1-like-F	TCTGTTGTTTGGGTTTCGC	OXA-1-like-R	TCTATGGTGTTTTCTATGGCTG	245	Mlynarcik et al. 2020
DFS Taq DNA Polymerase [U/ µl]	5	0.05	0.2	2			95C	4 min		OXA-2-like-F	ATTTCAAGCCAAAGGCACGA	OXA-2-like-R	GCCACTCAACCCATCCTACC	569	Mlynarcik et al. 2020
EVAgreen [X]	20	0.85	0.85	8.5		10x Touch-Down	97C	10 s		OXA-9-like-F	CTACGTGGGAATTGAAGCC	OXA-9-like-R	GTTATTGTCCCGAAGCCAG	410	Mlynarcik et al. 2020
Hydroxynaphthol blue [mM]	5	0.05	0.2	2			64-55C-TD	30 s		OXA-10-like-F	ACGGAAAGCCAAGAGCCAT	OXA-10-like-R	CCCACACCAGAAAAACCAGT	358	Mlynarcik et al. 2020
DMSO [%]	100	2.5	0.5	5			70C	60 s
OXA-1-like [µM]	10	0.3	0.6	6		20x	97C	10 s
OXA-2-like [µM]	10	0.3	0.6	6			54C	25 s
OXA-10-like [µM]	10	0.3	0.6	6			70C	45 s
OXA-9-like [µM]	10	0.4	0.8	8		Final elongation	72C	3 min
sample DNA, [ng/µl]	10÷35		1.5	15		Melting curve	72-95C
molecular grade Water			11.6	116
Reaction volume:			20	200

## Sheet: Table S7. 16S-RMTase mPCR
Table S7. 16S rRNA methyltransferase (16S RMTase) PCR components and protocol
Multiplex PCR protocol
Reagent	Stock conc	Reaction conc	Vol per 1 react [µl]	Vol for 10 reactions PCR [µl]
PCR buffer [X]	10	1	2	20		PCR setup program				Forward primer	Sequence (5'->3')	Reverse primer	Sequence (5'->3')	Size [bp]	Reference
dNTP [mM]	10	0.2	0.4	4		Cycles	Temperature	Time		ArmA-multiF	ATTTTAGATTTTGGTTGTGGC	ArmA-multiR	ATCTCAGCTCTATCAATATCG	101	Berçot 2011
DFS Taq DNA Polymerase [U/ µl]	5	0.045	0.18	1.8			95C	4 min		RmtA-multiF	AAACTATTCCGCATGGTTC	RmtA-totR	TCATGTACACAAGCTCTTTCC	88	Berçot 2011
EVAgreen [X]	20	0.85	0.85	8.5		10x Touch-Down	97C	10 s		NpmA-multi-F	GGGCTATCTAATGTGGTG	NpmA-multiR	TTTTTATTTCCGCTTCTTCGT	229	Berçot 2011
ArmA F/R [µM]	10	0.275	0.55	5.5			62-54C-TD	30 s		RmtB-multiF	ACTTTTACAATCCCTCAATAC	RmtB-multiR	AAGTATATAAGTTCTGTTCCG	171	Berçot 2011
RmtA F/R [µM]	10	0.2	0.4	4			70C	60 s		RmtC-multiF	CAGGGGTTCCAACAAGT	RmtC-multiR	AGAGTATATAGCTTGAACATAAGTAGA	246	Berçot 2011
NpmA-multi F/R [µM]	10	0.2	0.4	4		24x	97C	10 s		RmtD-multiF	GGAAAAGGACGTGGACA	RmtD-multiR	TCCATCGATTCCACAGG	171	Berçot 2011
RmtB-multi F/R [µM]	10	0.2	0.4	4			54C	30 s		rmtE-F	ATGAATATTGATGAAATGGTTGC	rmtE-R	TGATTGATTTCCTCCGTTTTTG	819	Davis 2010
RmtC-multi F/R [µM]	10	0.2	0.4	4			70C	60 s		rmtF-F	GCGATACAGAAAACCGAAGG	rmtF-R	ACCAGTCGGCATAGTGCTTT	589-1010	Hidalgo 2013
RmtD-multi F/R [µM]	10	0.2	0.4	4		Final elongation	70C	3 min
RmtE F/R [µM]	10	0.35	0.7	7		Melting curve	70-97C
RmtF F/R [µM]	10	0.15	0.3	3
sample DNA, [ng/µl]	10÷35		2	20
molecular grade Water			11.02	110.2
Reaction volume:			20	200

## Sheet: Table S8. PMQR mPCR
Table S8. Plasmid-mediated quinolone resistance (PMQR) PCR components and protocol
Multiplex PCR protocol
Reagent	Stock conc	Reaction conc	Vol per 1 react [µl]	Vol for 10 reactions PCR [µl]
PCR buffer [X]	10	1	2	20		PCR setup program				Forward primer	Sequence (5'->3')	Reverse primer	Sequence (5'->3')	Size [bp]	Reference
dNTP [mM]	2.5	0.3	2.4	24		Cycles	Temperature	Time		QnrAm-F	AGAGGATTTCTCACGCCAGG	QnrAm-R	TGCCAGGCACAGATCTTGAC	579-580	Cattoir 2007
PeqTaq Polymerase [U/ µl]	5	0.04	0.16	1.6			95C	4 min		QnrBm-F	GGMATHGAAATTCGCCACTG	QnrBm-R	TTTGCYGYYCGCCAGTCGAA	246	Cattoir 2007
EVAgreen [X]	20	0.85	0.85	8.5		9x Touch-Down	96C	20 s		qnrC-F	GGGTTGTACATTTATTGAATC	qnrC-R	TCCACTTTACGAGGTTCT	447	Wang 2009
TEA-Chloride [mM]	300	24	1.6	16			64-56C-TD	35 s		qnrDfw	CGAGATCAATTTACGGGGAATA	qnrDrev	AACAAGCTGAAGCGCCTG	582	Cavaco 2009
qnrA F/R [µM]	10	0.15	0.3	3			72C	35 s		QnrSm-F	GCAAGTTCATTGAACAGGGT	QnrSm-R	TCTAAACCGTCGAGTTCGGC	427	Cattoir 2007
qnrB F/R [µM]	10	0.5	1	10		20x	96C	20 s		QEPA-F	GCAGGTCCAGCAGCGGGTAG	QEPA-R	CTTCCTGCCCGAGTATCGTG	218	Yamane 2008
qnrC F/R [µM]	10	0.3	0.6	6			55C	35 s
qnrD F/R [µM]	10	0.15	0.3	3			72C	40 s
qnrS F/R [µM]	10	0.15	0.3	3		Final elongation	72C	3 min
qepA F/R [µM]	10	0.1	0.2	2		Melting curve	80-97C
sample DNA, [ng/µl]	10÷35		1.5	15
molecular grade Water			8.79	87.9
Reaction volume:			20	200
